# Supplementary material for: Design and Verification of a Novel Perfusion Bioreactor to Evaluate the Performance of a Self-Expanding Stent for Peripheral Artery Applications
Source: Front Med Technol. 2022 Jun 21;4:886458. doi: 10.3389/fmedt.2022.886458 (PMC9253816; doi:10.3389/fmedt.2022.886458)
Supplement: Supplementary file 2 [file Table_1.XLSX]

## Sheet: Case1
							Richardson Extrapolation and GCI Calculations
Case 1:	Pseudovessel Alone
Sno.	Mesh type	p	w
1	Coarse	1.58862	0.09841	f3
2	Custom	1.4928	0.09369	f2
3	Fine	1.47187	0.09271	f1
Richardson Extrapolation for wall shear stress (w)
Growth ratio			r	2
Safety factor			SF	1.25
Order of convergence for w			n	4.81633	1.57201	0.693147	1.4427	2.26793
Richardson Extrapolation for wall shear stress (w)			f0	4.81633	3.81633	-0.00098	-0.000256791	0.0924532
Grid convergence index (GCI) for f1 and f2			GCI12	0.0105706	0.32754	0.00346229	0.346229	%
Grid convergence index (GCI) for f2 and f3			GCI23	0.0503789	0.32754	0.0165011	1.65011	%
GCI Verification Criterion				4.76595	0.98954	~1	Criteria satisfied

## Sheet: Case2
							Richardson Extrapolation and GCI Calculations
Case 2:	Outlet of the peristaltic pump to the pseudovessel outlet
Sno.	Mesh type	p	w
1	Coarse	1.58862	0.09488	f3
2	Custom	1.4928	0.08716	f2
3	Fine	1.47187	0.08601	f1
Richardson Extrapolation for wall shear stress (w)
Growth ratio			r	2
Safety factor			SF	1.25
Order of convergence for w			n	6.71304	1.90405	0.693147	1.4427	2.74697
Richardson Extrapolation for wall shear stress (w)			f0	6.71304	5.71304	-0.00115	-0.000201294	0.0858087
Grid convergence index (GCI) for f1 and f2			GCI12	0.0133705	0.218798	0.00292544	0.292544	%
Grid convergence index (GCI) for f2 and f3			GCI23	0.0885727	0.218798	0.0193795	1.93795	%
GCI Verification Criterion				6.62447	0.986806	~1	Criteria satisfied
